# Supplementary material for: Impact of High-Fat Diet and Exercise on Bone and Bile Acid Metabolism in Rats
Source: Nutrients. 2024 Jun 2;16(11):1744. doi: 10.3390/nu16111744 (PMC11174439; doi:10.3390/nu16111744)
Supplement: Supplementary file 1 [file nutrients-16-01744-s001.zip]

Archive with 1 entries (1 files):
- nutrients-3030282-supplementary.docx
